# Supplementary material for: Physician reported outcomes of hip arthroscopy without a perineal post: an international survey
Source: J Hip Preserv Surg. 2022 Jul 26;11(1):3–7. doi: 10.1093/jhps/hnac038 (PMC11005764; doi:10.1093/jhps/hnac038)
Supplement: hnac038_Supp [file hnac038_supp.zip]

Archive with 1 entries (1 files):
- Postless Supplemental Data Updated.docx
